# Supplementary material for: Propagation Capacity of Phage Display Peptide Libraries Is Affected by the Length and Conformation of Displayed Peptide
Source: Molecules. 2023 Jul 10;28(14):5318. doi: 10.3390/molecules28145318 (PMC10386350; doi:10.3390/molecules28145318)
Supplement: Supplementary file 1 [file molecules-28-05318-s001.zip]

Archive with 1 entries (1 files):
- molecules-2458644-supplementary.pdf
